# Supplementary material for: Bioinspired helical-artificial fibrous muscle structured tubular soft actuators
Source: Sci Adv. 2023 Jun 23;9(25):eadh3350. doi: 10.1126/sciadv.adh3350 (PMC10289666; doi:10.1126/sciadv.adh3350)
Supplement: Supplementary file 2 — Movies S1 to S8 [file sciadv.adh3350_movies_s1_to_s8.zip]

Archive with 8 entries (8 files):
- adh3350_Movie_S1.mp4
- adh3350_Movie_S2.mp4
- adh3350_Movie_S3.mp4
- adh3350_Movie_S4.mp4
- adh3350_Movie_S5.mp4
- adh3350_Movie_S6.mp4
- adh3350_Movie_S7.mp4
- adh3350_Movie_S8.mp4
